# Supplementary material for: Short and long-read genome sequencing methodologies for somatic variant detection; genomic analysis of a patient with diffuse large B-cell lymphoma
Source: Sci Rep. 2021 Mar 19;11:6408. doi: 10.1038/s41598-021-85354-8 (PMC7979876; doi:10.1038/s41598-021-85354-8)
Supplement: Supplementary file 2 — Supplementary Information 2. [file 41598_2021_85354_MOESM2_ESM.xlsx]

## Sheet: 8igRpYi8ut5fKgha.CANONICAL
Supplementary Table 1: Somatic SNVs of potential clinical relevance detected by short-read genome sequencing. Three of the 13 SNVs were located on chr17. Variant annotation was using the Ensembl Variant Effect Predictor web interface (http://grch37.ensembl.org/Homo_sapiens/Tools/VEP),
performed on 10th December 2019. Although listed here separately, the three variants in IGLL5 and two variants in IGKV1D-17 lie in close proximity and may represent single mutational events
Chr	GRCh37 position	Ref/Alt	Symbol	Transcript ID	Exon (intron)	cDNA annotation	Protein prediction	Existing variation	Pubmed	SIFT	PolyPhen	CADD	MaxEntScan (diff)	gnomAD_AF
2	90121885	G/C	IGKV1D-17	NC_000002.11	2/2	c.103G>C	p.Ala35Pro	-	-	deleterious(0.01)	benign(0.388)	12.96	-	-
2	90121889	C/G	IGKV1D-17	NC_000002.11	2/2	c.107C>G	p.Ser36Cys	-	-	deleterious(0)	probably_damaging(0.987)	18	-	-
5	256514	G/C	SDHA	NM_004168.3	15/15	c.1974G>C	p.Pro658 (syn)	rs1042446	-	-	-	0.68	-	0.0002385
6	37138549	G/A	PIM1	NM_001243186.1	2/6	c.356G>A	p.Gly119Asp	rs377274719,COSM1581462,COSM4171571	-	deleterious(0.01)	probably_damaging(0.966)	23.8	1.019	3.297e-05
9	139410082	T/C	NOTCH1	NM_017617.4	11/34	c.1756A>G	p.Thr586Ala	-	-	tolerated(0.16)	benign(0.006)	18.02	-	-
11	119169084	C/T	CBL	NM_005188.3	15/16	c.2268C>T	p.Ala756 (syn)	rs142564074,COSM923819	-	-	-	10.4	-	4.375e-05
14	51224431	G/A	NIN	NM_020921.3	18/31	c.3317C>T	p.Ser1106Phe	-	-	deleterious(0.02)	possibly_damaging(0.888)	20.9	-	-
17	7577535	C/A	TP53	NM_000546.5	7/11	c.746G>T	p.Arg249Met	rs587782329,COSM129832,COSM129833,COSM1649403,COSM1728798,COSM326723,COSM326724,COSM3388182,COSM3403260,COSM375642,COSM375643,COSM43665,COSM43871,COSM44091,COSM44916,COSM5878478,COSM5878479	9569050, 24381225, 24487413, 24641375, 26619011	deleterious(0)	possibly_damaging(0.868)	25.7	-	-
17	34151181	G/A	TAF15	NM_139215.2	7/16	c.584G>A	p.Arg195Lys	-	-	deleterious_low_confidence(0.02)	benign(0.021)	23.5	-	-
17	62007129	C/T	CD79B	NM_001039933.2	(4/5)	c.552+1G>A	NA	COSM5045027	-	-	-	32	8.182	-
22	23230312	C/A	IGLL5	XM_005261300.1	1/3	c.79C>A	p.Leu27Met	rs777349722,COSM5946682,COSM5949811,COSM6206003	-	tolerated_low_confidence(0.35)	benign(0.117)	1.081	-	1.357e-05
22	23230366	C/T	IGLL5	XM_005261300.1	1/3	c.133C>T	p.Pro45Ser	rs575661811,COSM5652743,COSM6205619	-	tolerated_low_confidence(0.21)	benign(0.067)	1.043	-	8.189e-05
22	23230381	C/T	IGLL5	XM_005261300.1	1/3	c.148C>T	p.Pro50Ser	rs560170702	-	tolerated_low_confidence(0.09)	possibly_damaging(0.892)	7.516	-	6.826e-06
