# Supplementary material for: Short and long-read genome sequencing methodologies for somatic variant detection; genomic analysis of a patient with diffuse large B-cell lymphoma
Source: Sci Rep. 2021 Mar 19;11:6408. doi: 10.1038/s41598-021-85354-8 (PMC7979876; doi:10.1038/s41598-021-85354-8)
Supplement: Supplementary file 3 — Supplementary Information 3. [file 41598_2021_85354_MOESM3_ESM.xlsx]

## Sheet: Sheet1
Supplementary Table S2: Coverage, mapping quality and base quality in the long read data at breakpoints of the 3 deletions, 1 inversion and 1 translocation that were called only in the
short-read data but assessed to be true somatic variants
SV type	Breakpoint	Chromosome	Position	Region examined	minimap2 tumour bam			minimap2 germline bam			Possible reason for not being called
					Coverage*	MAPQ†	Base Q **	Coverage*	MAPQ†	Base Q **
DEL	START	2	225687648	225,687,548-225,687,648	85	59.8	12.3	81	60	12.5	Low allele frequency
	END	2	225792718	225,792,718-225,792,818	77	60	11.9	49	60	12.3
DEL	START	3	61020731	61,020,631-61,020,731	132	60	12.2	68	60	12.4	Low coverage at END
	END	3	61221598	61,221,598-61,221,698	14	60	12.3	15	60	13.1
TRA	START	6	44227710	44,227,660-44,227,760	34	59.8	11.4	23	60	11.1	Lower base quality and coverage at START
	END	7	98922289	98,922,239-98,922,339	151	59.9	12.3	64	59.5	12.2
DEL	START	16	17148805	17,148,705-17,148,805	84	60	12	73	60	11.9	Low coverage at END
	END	16	77348079	77,348,079-77,348,179	9	53.6	12.8	11	60	13.1
INV	START	16	47907576	47,907,526-47,907,626	99	60	12	76	60	12.1	Low coverage at END
	END	16	48516176	48,516,126-48,516,226	11	60	12.6	3	60	11.6
* Number of reads overlapping the region examined
† Average mapping quality of reads covering region
** Average base quality of bases within reads covering region
